# Supplementary material for: Comparative mucomic analysis of three functionally distinct Cornu aspersum Secretions
Source: Nat Commun. 2023 Sep 2;14:5361. doi: 10.1038/s41467-023-41094-z (PMC10475054; doi:10.1038/s41467-023-41094-z)
Supplement: Supplementary file 4 — Source Data [file 41467_2023_41094_MOESM4_ESM.xlsx]

## Sheet: Figure5_SourceData
Figure 5: AFM Mechanical Properties Source Data, Raw Data
Adhesive	E	W		Lubricating	E	W		Protective	E	W
	32.1	8.19878			105	2.29524			66	1.69291
	44.8	3.97974			107	2.31769			122	6.88332
	49	3.47736			94.2	1.99519			104	2.00186
	38.9	1.24665			79.2	3.44604			83.1	2.80224
	25.3	1.13091			110	2.69646			55.6	0.892273
	31.8	1.76938			106	2.2269			59.6	1.08134
	41.6	7.52784			89.4	2.28964			87.4	0.737007
	33.5	5.28406			93.6	3.20415			162	2.95168
	35.7	4.49325			153	0.21509			6.11	1.81471
	34.6	5.87986			143	0.371644			511	0.48987
	34.7	4.49989			161	0.463463			133	1.32888
	37.1	0.567344			96.1	2.09044			117	1.30765
	89.6	1.46281			97.2	1.21015			147	4.98002
	37.6	1.58166			111	1.1065			91.3	2.50717
	47.2	1.39216			97.4	0.954783			76.6	2.2845
	43.3	1.79387			85.7	1.90222			116	4.37907
	34.7	0.0270524			78.1	1.97352			99.8	4.15125
	37.5	0.341162			86.8	1.60508			114	3.80258
	37.9	0.543922			79	1.69359			99.4	4.20947
	42.1	2.51567			103	1.35384			95.2	6.25176
	45.6	1.64456			87.4	1.7434			88.9	5.6373
	50.1	0.420462			137	1.63318			120	13.7792
	41.1	2.08099			175	0.889732			110	9.60985
	46.9	1.0452			124	3.87093			115	8.48951
	46.3	1.08408			133	1.44171			81	2.08855
	46.1	1.37129			149	3.29256			99.2	1.97753
	37.3	10.1871			176	3.797			97.6	2.45732
	30.4	6.95497			199	7.32497			109	4.25032
	31.3	8.85179			214	4.50894			114	5.75677
	33.2	5.17772			276	3.70126			94.4	4.97573
	30.2	6.66016			402	5.24465			109	3.38351
	34.9	4.56151			396	3.84815			72.3	20.0839
	40.1	9.04201			358	3.1912			65	15.5983
	37.7	5.96912			194	10.113			38.4	31.6421
					230	5.02899			39	32.8368
					75.8	1.68922			39.4	24.2519
					46.7	1.45029			43.8	24.7946
					53.2	1.87298			43.4	28.8007
					89.9	2.00527			514	24.7682
					57	3.49038			451	26.8926
					56	0.45793			507	24.6469
					55.4	1.07645			375	60.2681
					67.9	1.84547			385	49.2673
					54	1.60314			354	54.4654
					118	0.304748			228	32.1481
					114	0.623998			212	58.3408
					104	0.925404			75.2	28.2559
									87.4	-19.3225
									103	21.8491
									69.7	12.558
									194	48.0564
									106	48.0395
									653	22.1832
									232	20.9926
